# Supplementary material for: Systematic assessment of template-based genome-scale metabolic models created with the BiGG Integration Tool
Source: J Integr Bioinform. 2022 Sep 5;19(3):20220014. doi: 10.1515/jib-2022-0014 (PMC9521827; doi:10.1515/jib-2022-0014)
Supplement: Supplementary file 1 — Supplementary Material Details [file j_jib-2022-0014_suppl.zip]

Archive with 4 entries (4 files):
- JIB.2022.0014.R1/SI_Table_1.docx
- JIB.2022.0014.R1/SI_Table_1.pdf
- JIB.2022.0014.R1/SI_Table_2.docx
- JIB.2022.0014.R1/SI_Table_2.pdf
